# Supplementary material for: Protein Biocargo and Anti-Inflammatory Effect of Tomato Fruit-Derived Nanovesicles Separated by Density Gradient Ultracentrifugation and Loaded with Curcumin
Source: Pharmaceutics. 2023 Jan 19;15(2):333. doi: 10.3390/pharmaceutics15020333 (PMC9961453; doi:10.3390/pharmaceutics15020333)
Supplement: Supplementary file 1 [file pharmaceutics-15-00333-s001.zip]

Archive with 3 entries (3 files):
- Supplementary Figure S1.pdf
- Supplementary Table S1. Proteomics results.xlsx
- Supplementary Table S2. GO 0050794.xlsx
